# Supplementary material for: Identification and differential regulation of microRNAs during thyroid hormone-dependent metamorphosis in Microhyla fissipes
Source: BMC Genomics. 2018 Jun 28;19:507. doi: 10.1186/s12864-018-4848-x (PMC6025837; doi:10.1186/s12864-018-4848-x)
Supplement: Supplementary file 6 — Table S3. Conserved miRNAs in M. fissipes. (XLS 61 kb) [file 12864_2018_4848_MOESM6_ESM.xls]

## Sheet: Sheet2
Table S3. Conserved miRNAs in M. fissipes.
family	miRNA	ControlR1 count	ControlR2 count	ControlR3 count	T3R1 count	T3R2 count	T3R3 count	ControlR1TPM	ControlR2TPM	ControlR3TPM	T3R1TPM	T3R2TPM	T3R3TPM	log2FoldChange	pval	padj
let-7	mfi-let-7a	3700	7498	3222	8478	3394	3621	1025.95	1460.37	1597.24	1777.28	2459.24	2609.49	0.810904	0.0217432	0.0978949
let-7	mfi-let-7b	133	274	95	227	68	111	36.88	53.37	47.09	47.59	49.27	79.99
let-7	mfi-let-7c	4018	8433	3214	8643	3950	3143	1114.13	1642.48	1593.28	1811.87	2862.11	2265.02	0.809274	0.0880738	0.263307
let-7	mfi-let-7e	5160	10294	2639	10540	4535	2227	1430.79	2004.95	1308.23	2209.55	3285.99	1604.9	0.765384	0.394782	0.612198
let-7	mfi-let-7f	56913	92847	29040	94374	28167	19588	15781.1	18083.7	14396	19784	20409.4	14116.2	0.093487	0.998845	0.998845
let-7	mfi-let-7g	7657	11233	3905	10665	2613	2830	2123.17	2187.83	1935.83	2235.75	1893.34	2039.46	-0.187617	0.170561	0.365
let-7	mfi-let-7i	8879	14058	4234	11247	3452	4502	2462.01	2738.06	2098.92	2357.76	2501.27	3244.39	0.173219	0.244414	0.466439
let-7	mfi-miR-98	7624	9273	4043	12523	1303	2738	2114.02	1806.09	2004.24	2625.25	944.13	1973.16	-0.700952	0.0702549	0.242493
mir-1	mfi-miR-1a	204	319	102	462	12	123	56.57	62.13	50.56	96.85	8.7	88.64
mir-1	mfi-miR-1b	10	21	8	29	1	3	2.77	4.09	3.97	6.08	0.72	2.16
mir-1	mfi-miR-206	3201	6285	1114	6782	90	516	887.59	1224.12	552.24	1421.74	65.21	371.86	-1.99575	0.0889043	0.263307
mir-10	mfi-miR-100	23475	32948	10047	45940	8647	8449	6509.26	6417.23	4980.61	9630.61	6265.49	6088.82	-0.0280014	0.741252	0.852838
mir-10	mfi-miR-10a	30890	38473	23673	92165	22437	32069	8565.32	7493.33	11735.4	19321	16257.5	23110.7	0.787984	0.000615351	0.00438951
mir-10	mfi-miR-10b	29704	33583	15283	85745	17762	19875	8236.46	6540.91	7576.25	17975.1	12870.1	14323	0.637014	1.80318e-05	0.000160783
mir-10	mfi-miR-10c	6902	6091	3318	18914	3525	3628	1913.82	1186.34	1644.83	3965.03	2554.16	2614.54	0.401143	0.117953	0.293511
mir-10	mfi-miR-125a	36624	83207	13109	77276	48098	16902	10155.3	16206.1	6498.53	16199.7	34851.1	12180.5	1.45086	0.236558	0.460213
mir-10	mfi-miR-125b	21966	51391	9633	42099	15339	12150	6090.83	10009.4	4775.37	8825.4	11114.4	8755.97	0.757846	0.128818	0.313261
mir-10	mfi-miR-99	2305	4600	1501	4088	990	1244	639.14	895.94	744.09	856.99	717.34	896.5	0.0667831	0.488539	0.706401
mir-101	mfi-miR-101a	8702	16643	8123	14047	2788	5853	2412.93	3241.53	4026.82	2944.74	2020.14	4218	-0.248073	0.817854	0.902169
mir-103	mfi-miR-103	7079	13641	3967	11326	2710	3954	1962.9	2656.84	1966.56	2374.32	1963.63	2849.47	0.122461	0.0935108	0.263307
mir-103	mfi-miR-107	5127	7898	2653	7862	1972	2040	1421.64	1538.28	1315.17	1648.15	1428.88	1470.14	-0.0545745	0.617215	0.776965
mir-122	mfi-miR-122	1130	154	381	1210	83	688	313.33	29.99	188.87	253.66	60.14	495.81	-0.146466	0.98468	0.993969
mir-124	mfi-miR-124	481	1352	376	574	163	402	133.37	263.33	186.39	120.33	118.11	289.7
mir-126	mfi-miR-126-3p	19822	34653	9757	28266	5346	10553	5496.34	6749.31	4836.85	5925.53	3873.63	7605.08	-0.046538	0.967868	0.986304
mir-126	mfi-miR-126-5p	29	50	22	59	8	23	8.04	9.74	10.91	12.37	5.8	16.58
mir-128	mfi-miR-128	40934	64577	19169	33364	22773	8366	11350.4	12577.6	9502.66	6994.25	16501	6029.01	0.0621888	0.906894	0.9396
mir-130	mfi-miR-130a	54	112	37	73	9	31	14.97	21.81	18.34	15.3	6.52	22.34
mir-130	mfi-miR-130b	57089	110981	35844	89468	18899	19994	15829.9	21615.6	17769	18755.6	13693.9	14408.8	-0.397036	0.0261866	0.112079
mir-130	mfi-miR-130c	119	191	77	164	35	61	33	37.2	38.17	34.38	25.36	43.96
mir-132	mfi-miR-132	1065	2418	681	1409	563	459	295.31	470.95	337.59	295.38	407.94	330.78	0.108328	0.860419	0.929948
mir-132	mfi-miR-212	913	1901	628	1040	375	421	253.16	370.25	311.32	218.02	271.72	303.4	-0.117859	0.586398	0.765177
mir-133	mfi-miR-133a	41493	44741	16485	82366	11728	6032	11505.4	8714.14	8172.12	17266.8	8497.93	4347	-0.690721	0.258527	0.476938
mir-133	mfi-miR-133b	174	234	136	399	23	64	48.25	45.58	67.42	83.64	16.67	46.12
mir-133	mfi-miR-133c	1225	1521	637	1896	208	258	339.67	296.24	315.78	397.47	150.71	185.93	-1.11623	5.83028e-35	2.07947e-33
mir-133	mfi-miR-133d	285	333	168	429	122	78	79.03	64.86	83.28	89.93	88.4	56.21
mir-135	mfi-miR-135	1	3	0	2	0	3	0.28	0.58	0	0.42	0	2.16
mir-137	mfi-miR-137	77	162	27	118	26	42	21.35	31.55	13.38	24.74	18.84	30.27
mir-138	mfi-miR-138	288	457	209	263	60	95	79.86	89.01	103.61	55.13	43.48	68.46
mir-139	mfi-miR-139	431	679	274	511	176	91	119.51	132.25	135.83	107.12	127.53	65.58
mir-142	mfi-miR-142-3p	235	579	166	421	103	401	65.16	112.77	82.29	88.26	74.63	288.98
mir-142	mfi-miR-142-5p	6841	11001	6039	6312	1254	4300	1896.9	2142.65	2993.72	1323.21	908.63	3098.82	-0.528887	0.645739	0.803419
mir-143	mfi-miR-143	276944	153682	191622	411493	60305	110979	76792.3	29932.4	94992.9	86263.1	43696.1	79977.7	-0.665212	0.0483215	0.198861
mir-144	mfi-miR-144	2843	3933	2679	2661	670	1249	788.32	766.02	1328.06	557.84	485.47	900.1	-0.80274	0.142325	0.33106
mir-145	mfi-miR-145	11	20	10	27	22	24	3.05	3.9	4.96	5.66	15.94	17.3
mir-146	mfi-miR-146a	2170	14154	2733	6723	1215	2961	601.71	2756.75	1354.83	1409.37	880.37	2133.86	0.409201	0.423824	0.638721
mir-146	mfi-miR-146b	12217	22218	5175	10715	1580	5166	3387.59	4327.37	2565.41	2246.23	1144.84	3722.91	-0.530127	0.516833	0.737348
mir-148	mfi-miR-148a	188399	290818	102924	290818	70128	76169	52240.1	56642.2	51022.6	60965.5	50813.7	54891.6	-0.108435	0.350228	0.567794
mir-148	mfi-miR-148b	12589	25525	6957	23332	5469	7004	3490.74	4971.47	3448.8	4891.19	3962.76	5047.47	0.218871	1.07977e-21	2.88838e-20
mir-15	mfi-miR-15a	4668	6592	2769	4681	885	1644	1294.36	1283.91	1372.68	981.3	641.26	1184.76	-0.738887	0.00960215	0.0489252
mir-15	mfi-miR-15b	7185	11525	3638	5195	1431	1622	1992.29	2244.71	1803.47	1089.05	1036.88	1168.9	-0.929505	2.32957e-12	4.98527e-11
mir-15	mfi-miR-15c	18591	35042	9038	25994	6831	9148	5155	6825.08	4480.41	5449.24	4949.64	6592.56	0.0981031	0.480877	0.704847
mir-15	mfi-miR-16a	1376	3032	1371	2137	340	1931	381.54	590.54	679.65	447.99	246.36	1391.59	0.353294	0.59469	0.766649
mir-15	mfi-miR-16b	8362	14331	4055	11680	1893	3322	2318.65	2791.23	2010.19	2448.53	1371.64	2394.02	-0.388726	0.136358	0.324229
mir-15	mfi-miR-16c	19509	29770	7122	23382	4153	6816	5409.55	5798.26	3530.59	4901.67	3009.2	4911.99	-0.356713	0.303803	0.529873
mir-150	mfi-miR-150	10021	19099	5216	13687	9132	4522	2778.67	3719.88	2585.73	2869.27	6616.91	3258.81	0.808786	0.356344	0.569087
mir-153	mfi-miR-153	1	17	2	6	1	4	0.28	3.31	0.99	1.26	0.72	2.88
mir-155	mfi-miR-155	141	361	129	156	28	184	39.1	70.31	63.95	32.7	20.29	132.6
mir-17	mfi-miR-106	21	52	18	56	16	40	5.82	10.13	8.92	11.74	11.59	28.83
mir-17	mfi-miR-17-3p	45	90	31	79	13	40	12.48	17.53	15.37	16.56	9.42	28.83
mir-17	mfi-miR-17-5p	1872	3641	1015	4443	1064	1751	519.08	709.15	503.17	931.41	770.96	1261.87	0.810264	2.82314e-06	3.02076e-05
mir-17	mfi-miR-18a-3p	27	48	13	62	38	24	7.49	9.35	6.44	13	27.53	17.3
mir-17	mfi-miR-18a-5p	380	772	198	698	144	359	105.37	150.36	98.15	146.32	104.34	258.72
mir-17	mfi-miR-18b	1516	1802	777	1611	192	503	420.36	350.97	385.18	337.72	139.12	362.49	-0.905602	0.108043	0.275251
mir-17	mfi-miR-20a-3p	0	0	0	0	0	0	0	0	0	0	0	0
mir-17	mfi-miR-20a-5p	1265	2760	861	3332	530	1781	350.77	537.56	426.82	698.5	384.03	1283.49	0.859945	0.162479	0.362192
mir-17	mfi-miR-20b	1874	3693	898	3744	742	1526	519.63	719.28	445.17	784.87	537.64	1099.72	0.561179	0.103575	0.270305
mir-17	mfi-miR-93a	8	7	0	4	0	5	2.22	1.36	0	0.84	0	3.6
mir-17	mfi-miR-93b	2	5	0	3	0	0	0.55	0.97	0	0.63	0	0
mir-181	mfi-miR-181a-1-3p	619	1656	537	1791	431	511	171.64	322.54	266.21	375.46	312.3	368.26
mir-181	mfi-miR-181a-2-3p	1806	5419	1624	6893	3801	1351	500.78	1055.45	805.07	1445.01	2754.15	973.61	1.46771	0.177869	0.373175
mir-181	mfi-miR-181a-5p	69010	291254	64912	128597	69712	64204	19135.4	56727.1	32178.9	26958.4	50512.3	46269	0.790098	0.084352	0.263307
mir-181	mfi-miR-181b	13672	51913	12275	55303	30593	19523	3791.04	10111	6085.1	11593.4	22167.2	14069.4	1.78362	0.00796523	0.0473489
mir-182	mfi-miR-182-3p	203	772	228	161	116	112	56.29	150.36	113.03	33.75	84.05	80.71
mir-182	mfi-miR-182-5p	71418	347298	79930	128430	33319	78915	19803.1	67642.7	39623.8	26923.4	24142.5	56870.6	0.234901	0.54661	0.740345
mir-183	mfi-miR-183	7233	30796	6950	14345	4066	8082	2005.6	5998.09	3445.33	3007.21	2946.16	5824.34	0.488845	0.226222	0.451649
mir-184	mfi-miR-184	21155	146596	36119	49290	11735	24242	5865.96	28552.3	17905.3	10332.9	8503.01	17470.1	-0.0717874	0.874546	0.935764
mir-187	mfi-miR-187	68	165	47	92	57	27	18.86	32.14	23.3	19.29	41.3	19.46
mir-19	mfi-miR-19a	7	33	18	58	5	43	1.94	6.43	8.92	12.16	3.62	30.99
mir-19	mfi-miR-19b	26	89	27	82	29	82	7.21	17.33	13.38	17.19	21.01	59.09
mir-190	mfi-miR-190	634	2966	1070	1281	158	1273	175.8	577.68	530.43	268.54	114.48	917.39	0.258555	0.684817	0.805224
mir-191	mfi-miR-191	48	108	28	81	34	46	13.31	21.03	13.88	16.98	24.64	33.15
mir-192	mfi-miR-192	978287	65418	450857	717291	202809	100043	271264	12741.4	223504	150369	146952	72096.6	-1.24715	0.0642907	0.242493
mir-192	mfi-miR-215	307	32	151	318	116	49	85.13	6.23	74.86	66.66	84.05	35.31
mir-193	mfi-miR-193	1595	4767	1525	2668	313	865	442.27	928.46	755.99	559.3	226.8	623.37	-0.720199	0.407676	0.623163
mir-194	mfi-miR-194	128914	8537	42394	91693	25296	19320	35745.9	1662.74	21016	19222	18329.1	13923.1	-0.925739	0.0691818	0.242493
mir-196	mfi-miR-196a	6068	4652	1675	9773	1232	929	1682.56	906.06	830.35	2048.76	892.69	669.49	-0.795212	0.166711	0.364041
mir-196	mfi-miR-196b	6	4	3	11	1	4	1.66	0.78	1.49	2.31	0.72	2.88
mir-199	mfi-miR-199a-3p	9338	16831	4515	16652	4074	4340	2589.28	3278.15	2238.22	3490.83	2951.96	3127.65	0.192103	0.465137	0.691245
mir-199	mfi-miR-199a-5p	26391	67033	14736	47778	13749	18478	7317.82	13055.9	7305.09	10015.9	9962.32	13316.3	0.50836	1.06078e-149	1.13503e-147
mir-199	mfi-miR-199b	4705	11780	2859	9872	2594	2201	1304.62	2294.37	1417.29	2069.51	1879.57	1586.16	0.22998	0.582577	0.765177
mir-202	mfi-miR-202-3p	0	0	0	0	0	0	0	0	0	0	0	0
mir-202	mfi-miR-202-5p	0	1	2	2	0	0	0	0.19	0.99	0.42	0	0
mir-203	mfi-miR-203	32706	86892	26967	33464	6628	15332	9068.87	16923.8	13368.4	7015.21	4802.55	11049.1	-0.712065	0.248477	0.466439
mir-204	mfi-miR-204	2891	9664	1900	4344	3681	1879	801.63	1882.24	941.89	910.65	2667.2	1354.11	1.13206	0.151098	0.343989
mir-205	mfi-miR-205a	133493	404403	53472	150293	105259	44916	37015.6	78765	26507.7	31506.6	76269.1	32369	0.713502	0.544017	0.740345
mir-205	mfi-miR-205b	3591	8519	1691	4451	2738	1078	995.73	1659.23	838.28	933.08	1983.91	776.87	0.535737	0.682281	0.805224
mir-208	mfi-miR-208	34	144	33	18	14	41	9.43	28.05	16.36	3.77	10.14	29.55
mir-210	mfi-miR-210	2375	2197	2085	2256	456	918	658.55	427.91	1033.6	472.94	330.41	661.56	-0.96912	0.0655961	0.242493
mir-214	mfi-miR-214	2041	3462	1072	3251	744	822	565.94	674.29	531.42	681.52	539.09	592.38	-0.0997221	0.34505	0.567794
mir-216	mfi-miR-216	1668	205	911	986	393	600	462.51	39.93	451.61	206.7	284.76	432.39	-0.524588	1.13004e-06	1.34349e-05
mir-217	mfi-miR-217	2815	380	1064	2642	489	841	780.56	74.01	527.46	553.85	354.32	606.07	-0.632045	0.0791549	0.263307
mir-218	mfi-miR-218	5129	6050	2301	6669	1774	1448	1422.19	1178.35	1140.68	1398.05	1285.41	1043.51	-0.253746	0.392418	0.612198
mir-2188	mfi-miR-2188	3790	6660	2506	6670	1217	1747	1050.91	1297.16	1242.3	1398.26	881.82	1258.99	-0.267474	0.102363	0.270305
mir-219	mfi-miR-219	23	64	10	29	25	40	6.38	12.47	4.96	6.08	18.11	28.83
mir-22	mfi-miR-22-3p	111618	195966	56789	144374	45551	44262	30950	38168	28152	30265.8	33005.6	31897.7	0.00335078	0.841337	0.918603
mir-22	mfi-miR-22-5p	207	359	116	214	37	70	57.4	69.92	57.5	44.86	26.81	50.45
mir-221	mfi-miR-221	7135	9498	4669	6735	1678	3243	1978.43	1849.91	2314.57	1411.89	1215.85	2337.09	-0.468643	0.204425	0.420644
mir-221	mfi-miR-222	5983	11148	3224	24769	13889	6808	1658.99	2171.28	1598.24	5192.44	10063.8	4906.22	2.12957	0.00877077	0.0489252
mir-223	mfi-miR-223	2638	1449	1047	3365	534	1007	731.48	282.22	519.03	705.42	386.93	725.7	-0.36316	0.345686	0.567794
mir-23	mfi-miR-23a	1309	1933	976	1531	399	771	362.97	376.49	483.83	320.95	289.11	555.63	-0.19888	0.760344	0.865498
mir-23	mfi-miR-23b	2987	6081	1829	4871	1143	1947	828.25	1184.39	906.69	1021.13	828.2	1403.12	0.178628	0.285997	0.510028
mir-24	mfi-miR-24a-3p	1446	3957	1031	2087	367	1271	400.95	770.7	511.1	437.51	265.92	915.95	0.131148	0.705176	0.82015
mir-24	mfi-miR-24a-5p	48	121	46	101	20	36	13.31	23.57	22.8	21.17	14.49	25.94
mir-24	mfi-miR-24b	982	1512	401	584	149	220	272.29	294.49	198.79	122.43	107.96	158.54
mir-25	mfi-miR-25	6419	9356	3516	8986	1932	2774	1779.89	1822.25	1742.99	1883.78	1399.9	1999.1	-0.22036	0.00223379	0.0140597
mir-26	mfi-miR-26	432215	963716	261375	717099	142456	197700	119847	187702	129572	150329	103222	142474	-0.18697	0.0155637	0.0756964
mir-27	mfi-miR-27a	3363	4355	2400	2646	575	1548	932.51	848.22	1189.75	554.69	416.64	1115.58	-0.693621	0.307029	0.529873
mir-27	mfi-miR-27b	46157	89209	32500	66778	13081	20526	12798.6	17375.1	16111.2	13999	9478.3	14792.2	-0.428823	0.0861351	0.263307
mir-27	mfi-miR-27c	849	974	642	738	164	251	235.41	189.7	318.26	154.71	118.83	180.88
mir-29	mfi-miR-29a	2209	4198	1571	1945	493	1280	612.52	817.64	778.79	407.74	357.22	922.44	-0.341407	0.674197	0.805224
mir-29	mfi-miR-29b	276	611	212	214	51	166	76.53	119	105.09	44.86	36.95	119.63
mir-29	mfi-miR-29c-3p	2207	4195	1572	1943	490	1277	611.97	817.05	779.29	407.32	355.05	920.28	-0.346544	0.669729	0.805224
mir-29	mfi-miR-29c-5p	0	2	0	3	0	1	0	0.39	0	0.63	0	0.72
mir-29	mfi-miR-29d	202	389	135	131	33	88	56.01	75.76	66.92	27.46	23.91	63.42
mir-30	mfi-miR-301	17961	54196	14103	40810	11845	20594	4980.31	10555.7	6991.29	8555.18	8582.71	14841.2	0.782675	0.00954747	0.0489252
mir-30	mfi-miR-302	0	0	0	0	0	0	0	0	0	0	0	0
mir-30	mfi-miR-30a-3p	5123	9009	3312	9355	1628	2371	1420.53	1754.67	1641.86	1961.13	1179.62	1708.67	-0.254109	0.0975853	0.267734
mir-30	mfi-miR-30a-5p	26754	46699	22475	47886	13609	23930	7418.47	9095.5	11141.5	10038.6	9860.88	17245.3	0.35985	0.227935	0.451649
mir-30	mfi-miR-30b	3156	5948	1815	5664	1244	1865	875.11	1158.48	899.75	1187.37	901.38	1344.02	0.166606	0.0667313	0.242493
mir-30	mfi-miR-30c	13264	27211	6237	29248	18727	8791	3677.9	5299.85	3091.87	6131.39	13569.3	6335.29	1.48826	0.0923467	0.263307
mir-30	mfi-miR-30d	19349	43821	11188	38979	13791	15282	5365.18	8534.95	5546.24	8171.34	9992.75	11013.1	0.801008	2.79725e-09	3.74133e-08
mir-30	mfi-miR-30e	26268	82309	16020	45202	17703	35830	7283.71	16031.2	7941.61	9475.9	12827.3	25821.1	1.14401	0.00038911	0.00297391
mir-31	mfi-miR-31a	4935	1128	1724	3297	573	906	1368.4	219.7	854.64	691.16	415.19	652.91	-1.23625	0.00130845	0.00875027
mir-33	mfi-miR-33a	142	207	77	113	34	79	39.37	40.32	38.17	23.69	24.64	56.93
mir-33	mfi-miR-33b	623	902	370	330	165	270	172.75	175.68	183.42	69.18	119.56	194.58
mir-338	mfi-miR-338	6	43	9	20	4	6	1.66	8.38	4.46	4.19	2.9	4.32
mir-34	mfi-miR-34a	507	818	291	2171	740	573	140.58	159.32	144.26	455.12	536.19	412.94
mir-34	mfi-miR-34b	1872	5212	1261	2665	799	773	519.08	1015.13	625.12	558.68	578.94	557.07	-0.141026	0.568069	0.759792
mir-363	mfi-miR-363-3p	2690	4614	1465	3232	813	1156	745.9	898.66	726.25	677.54	589.09	833.08	-0.217634	0.000373684	0.00297391
mir-363	mfi-miR-363-5p	8	13	1	10	17	1	2.22	2.53	0.5	2.1	12.32	0.72
mir-363	mfi-miR-92a	64897	99190	33873	107304	52593	30834	17994.9	19319.1	16791.9	22494.6	38108.1	22220.7	0.708607	0.330046	0.560554
mir-363	mfi-miR-92b	5868	8773	2149	6217	4540	1730	1627.11	1708.7	1065.33	1303.3	3289.62	1246.73	0.700074	0.610001	0.776965
mir-365	mfi-miR-365	0	1	1	0	0	0	0	0.19	0.5	0	0	0
mir-367	mfi-miR-367	0	1	2	1	2	0	0	0.19	0.99	0.21	1.45	0
mir-375	mfi-miR-375	14517	24428	12070	15480	8877	4377	4025.34	4757.81	5983.47	3245.14	6432.14	3154.31	-0.132471	0.803237	0.895275
mir-383	mfi-miR-383	647	1688	290	1162	174	390	179.4	328.77	143.76	243.6	126.08	281.06
mir-425	mfi-miR-425-5p	1338	2812	533	2278	1198	961	371.01	547.69	264.22	477.55	868.05	692.55	1.18244	0.0219577	0.0978949
mir-428	mfi-miR-428a	39	108	49	68	16	34	10.81	21.03	24.29	14.26	11.59	24.5
mir-449	mfi-miR-449a-5p	1817	4630	1419	1566	267	992	503.83	901.78	703.44	328.29	193.46	714.89	-0.65789	0.533011	0.740345
mir-449	mfi-miR-449b-5p	2	22	8	18	1	49	0.55	4.28	3.97	3.77	0.72	35.31
mir-449	mfi-miR-449c-5p	2	2	1	0	0	1	0.55	0.39	0.5	0	0	0.72
mir-451	mfi-miR-451	4267	11599	5351	9603	1405	5864	1183.17	2259.12	2652.66	2013.12	1018.04	4225.93	0.196882	0.66292	0.805224
mir-455	mfi-miR-455	6653	15441	3292	7966	3020	2618	1844.77	3007.42	1631.95	1669.95	2188.25	1886.68	0.108009	0.90964	0.9396
mir-499	mfi-miR-499	977	3472	1132	1668	347	707	270.91	676.24	561.17	349.67	251.43	509.5	-0.328046	0.783855	0.882869
mir-7	mfi-miR-7	4	7	0	2	2	3	1.11	1.36	0	0.42	1.45	2.16
mir-8	mfi-miR-200a	78783	158048	30103	52531	25487	24787	21845.3	30782.8	14923	11012.3	18467.5	17862.9	-0.14975	0.525678	0.740099
mir-8	mfi-miR-200b	29116	60140	15162	42297	10473	13714	8073.42	11713.4	7516.27	8866.91	7588.58	9883.07	0.00431782	0.913256	0.9396
mir-8	mfi-miR-429	55245	84216	31324	62561	12711	15511	15318.6	16402.6	15528.3	13114.9	9210.2	11178.1	-0.750574	1.11328e-44	5.95606e-43
mir-9	mfi-miR-9-3p	178	415	102	323	54	153	49.36	80.83	50.56	67.71	39.13	110.26
mir-9	mfi-miR-9-5p	10699	28222	6403	21764	6292	9558	2966.67	5496.76	3174.16	4562.49	4559.09	6888.03	0.724672	1.04338e-09	1.59488e-08
mir-9	mfi-miR-9a-3p	352	843	211	646	114	311	97.6	164.19	104.6	135.42	82.6	224.12
mir-9	mfi-miR-9a-5p	21238	56069	12677	43216	12498	18994	5888.97	10920.5	6284.38	9059.56	9055.87	13688.1	0.727905	8.06095e-10	1.43754e-08
mir-9	mfi-miR-9b-3p	765	1779	262	792	1375	290	212.12	346.49	129.88	166.03	996.3	208.99	1.80056	0.264336	0.479389
mir-9	mfi-miR-9b-5p	7514	17671	4145	14570	4450	4989	2083.52	3441.75	2054.8	3054.37	3224.4	3595.35	0.575509	5.32493e-06	5.1797e-05
mir-96	mfi-miR-96	8	26	7	21	5	21	2.22	5.06	3.47	4.4	3.62	15.13
mir-2184	mfi-miR-2184	3507	8680	2478	4027	1178	2060	972.44	1690.59	1228.42	844.2	853.56	1484.55	-0.0991808	0.912203	0.9396
Richard Bourgon, Robert Gentleman, and Wolfgang Huber. Independent filtering increases detection power for high-throughput experiments. PNAS, 107(21):9546–9551, 2010.
